# Supplementary material for: Effects of Aerobic Exercise on Brain Age and Health in Middle-Aged and Older Adults: A Single-Arm Pilot Clinical Trial
Source: Life (Basel). 2024 Jul 8;14(7):855. doi: 10.3390/life14070855 (PMC11278044; doi:10.3390/life14070855)
Supplement: Supplementary file 1 [file life-14-00855-s001.zip]

Archive with 1 entries (1 files):
- life-2891550-supplementary.pdf
